# Supplementary material for: Material Optimization Engineering toward xLiFePO4·yLi3V2(PO4)3 Composites in Application-Oriented Li-Ion Batteries
Source: Materials (Basel). 2022 May 20;15(10):3668. doi: 10.3390/ma15103668 (PMC9145807; doi:10.3390/ma15103668)
Supplement: Supplementary file 1 [file materials-15-03668-s001.zip]

Archive with 1 entries (1 files):
- materials-1716263-supplementary.pdf
